# Supplementary material for: Genomic Characterization of Wild Lactobacillus delbrueckii Strains Reveals Low Diversity but Strong Typicity
Source: Microorganisms. 2024 Mar 2;12(3):512. doi: 10.3390/microorganisms12030512 (PMC10974765; doi:10.3390/microorganisms12030512)
Supplement: Supplementary file 1 [file microorganisms-12-00512-s001.zip]

Archive with 9 entries (9 files):
- Figure S1.png
- Figure S2.pdf
- Figure S3.pdf
- Figure S4.png
- Table S1.pdf
- Table S2.xlsx
- Table S3.xlsx
- Table S4.xlsx
- Table S5.xlsx
