# Supplementary material for: Genomic Characterization of Wild Lactobacillus delbrueckii Strains Reveals Low Diversity but Strong Typicity
Source: Microorganisms. 2024 Mar 2;12(3):512. doi: 10.3390/microorganisms12030512 (PMC10974765; doi:10.3390/microorganisms12030512)
Supplement: Supplementary file 1 [file microorganisms-12-00512-s001.zip › Table S2.xlsx]

## Sheet: Feuil1
	110bR5	144bR1	149bR5	155bR2	46bR1	73bR5	H15bR1	H19bR1	H24bR3	H28bR3	H29bR1	110bR2	H14bR1	H23bR3	187BR1
sequence_count	171.0	172.0	174.0	181.0	175.0	154.0	178.0	176.0	183.0	177.0	179.0	171.0	168.0	165.0	119.0
gc_content	49.64763590386877	49.64484865073342	49.642288122015124	49.64678587342642	49.64738318059326	49.63685882886972	49.64977690911018	49.690791781808215	49.6496697710937	49.65089019516104	49.65264487150324	49.64763330563523	49.63981513804313	49.68580425961836	49.59493764388688
longest	114938.0	114938.0	114938.0	115505.0	114938.0	114938.0	115433.0	115433.0	114938.0	114938.0	114938.0	114938.0	114938.0	114938.0	127877.0
shortest	200.0	200.0	200.0	200.0	200.0	201.0	200.0	200.0	200.0	200.0	200.0	202.0	201.0	200.0	200.0
median	789.0	639.5	841.5	789.0	654.0	1500.5	961.5	607.5	650.0	638.0	752.0	641.0	645.5	632.0	846.0
mean	11752.69590643275	11682.703488372093	11550.103448275862	11096.988950276243	11482.314285714287	13074.948051948051	11290.556179775282	11158.448863636364	10982.612021857924	11350.90395480226	11223.68156424581	11745.970760233919	11987.065476190477	11901.478787878788	17064.495798319327
total_bps	2009711.0	2009425.0	2009718.0	2008555.0	2009405.0	2013542.0	2009719.0	1963887.0	2009818.0	2009110.0	2009039.0	2008561.0	2013827.0	1963744.0	2030675.0
L10	1.0	1.0	1.0	1.0	1.0	1.0	1.0	1.0	1.0	1.0	1.0	1.0	1.0	1.0	1.0
N10	94846.0	94846.0	94846.0	94833.0	94846.0	94846.0	94846.0	94846.0	94846.0	94846.0	94846.0	94846.0	94846.0	94846.0	114935.0
L20	4.0	4.0	4.0	4.0	4.0	4.0	4.0	4.0	4.0	4.0	4.0	4.0	4.0	4.0	3.0
N20	56322.0	57388.0	56322.0	56335.0	60190.0	61466.0	58006.0	60319.0	58006.0	58006.0	58006.0	60190.0	60190.0	60319.0	103605.0
L30	8.0	8.0	8.0	8.0	8.0	7.0	8.0	7.0	8.0	8.0	8.0	8.0	7.0	7.0	5.0
N30	50374.0	50304.0	50399.0	50399.0	51244.0	56704.0	50555.0	52888.0	50555.0	51244.0	50304.0	51244.0	51512.0	53572.0	94648.0
L40	12.0	12.0	12.0	12.0	12.0	11.0	13.0	11.0	13.0	12.0	12.0	12.0	11.0	11.0	8.0
N40	46156.0	42466.0	46156.0	42466.0	46356.0	49267.0	42130.0	49267.0	39868.0	47109.0	46156.0	47109.0	49223.0	50067.0	67359.0
L50	17.0	17.0	17.0	17.0	16.0	16.0	18.0	15.0	18.0	17.0	18.0	16.0	16.0	15.0	11.0
N50	38989.0	38569.0	38989.0	38569.0	39565.0	38950.0	38569.0	39868.0	35550.0	38989.0	35478.0	39566.0	39867.0	39868.0	58006.0
CDS	1928.0	1926.0	1925.0	1924.0	1927.0	1936.0	1930.0	1890.0	1928.0	1928.0	1925.0	1928.0	1935.0	1892.0	1954.0
pseudogene	0.0	0.0	0.0	0.0	0.0	0.0	0.0	0.0	0.0	0.0	0.0	0.0	0.0	0.0	0.0
tRNA	76.0	76.0	78.0	74.0	78.0	74.0	74.0	75.0	76.0	76.0	76.0	76.0	74.0	76.0	73.0
rRNA	0.0	0.0	0.0	0.0	0.0	0.0	0.0	0.0	0.0	0.0	0.0	0.0	0.0	0.0	0.0
ncRNA	0.0	0.0	0.0	0.0	0.0	0.0	0.0	0.0	0.0	0.0	0.0	0.0	0.0	0.0	0.0
tmRNA	1.0	1.0	1.0	1.0	1.0	1.0	1.0	1.0	1.0	1.0	1.0	1.0	1.0	1.0	1.0
