# Supplementary material for: Genomic Characterization of Wild Lactobacillus delbrueckii Strains Reveals Low Diversity but Strong Typicity
Source: Microorganisms. 2024 Mar 2;12(3):512. doi: 10.3390/microorganisms12030512 (PMC10974765; doi:10.3390/microorganisms12030512)
Supplement: Supplementary file 1 [file microorganisms-12-00512-s001.zip › Table S3.xlsx]

## Sheet: Feuil1
EC number	Enzyme	Gene	110bR2	110bR5	144bR1	149bR5	155bR2	187BR1	46bR1	73bR5	DSM20072	H14bR1	H15bR1	H19bR1	H23bR3	H24bR3	H28bR3	ND02	CNRZ327	CNRZ333	CRL581	KCCM3417	KCTC3034	KCTC3035	CNRZ226
Lactose, glucose and galactose transport and metabolism
-	Lactose permease	LacS	2	2	2	2	2	2	2	2	1	2	2	1	1	2	2	2	1	1	0	1	1	1	1
3.2.1.23	ß-galactosidase	LacZ	1	1	1	1	1	1	1	1	1	1	1	1	1	1	1	1	1	1	1	1	1	1	1
-	Lac repressor	LacR	1	1	1	1	1	1	1	1	1	1	1	1	1	1	1	1	1	1	1	1	1	0	1
5.3.1.26	Galactose-6-phosphate isomerase	LacA, lacB	2	2	2	2	2	2	2	2	2	2	2	2	2	2	2	2	2	2	2	2	2	0	0
2.7.1.144	Tagatose-6-phosphate kinase	LacC	1	1	1	1	1	1	1	1	1	1	1	1	1	1	1	1	0	0	1	1	1	0	0
4.1.2.40	Tagatose 1,6-diphosphate aldolase	LacD	1	1	1	1	1	1	1	1	1	1	1	1	1	1	1	1	1	1	1	1	1	0	0
2.7.1.207	PTS family lactose porter, EIICB components	LacE	1	1	1	1	1	1	1	1	1	1	1	1	1	1	1	1	1	1	1	1	1	0	0
2.7.1.207	PTS family lactose porter, EIIA components	LacF	1	1	1	1	1	1	1	1	1	1	1	1	1	1	1	1	1	1	1	1	1	0	0
3.2.1.85	6-Phospho-b-galactosidase	LacG	1	1	1	1	1	1	1	1	1	1	1	1	1	1	1	1	1	1	1	1	1	0	0
-	Transcription antiterminator	LacT	1	1	1	1	1	1	1	1	1	1	1	1	1	1	1	1	1	1	1	0	0	0	0
-	Transporter (permease)	galP	2	2	2	2	2	2	2	2	1	2	2	1	1	2	2	2	1	1	0	1	1	1	1
-	Transcriptional regulator	galR	2	2	2	2	2	2	2	2	2	2	2	2	2	2	2	2	2	2	2	2	2	2	2
EC:5.1.3.3	aldose 1-epimerase	galM	1	1	1	1	1	1	1	1	1	1	1	1	1	1	1	1	1	1	1	1	1	1	1
2.7.1.6	Galactokinase	galK	1	1	1	1	1	1	1	1	0	1	1	1	1	1	1	1	1	1	1	1	1	0	0
2.7.7.12	Galactose 1-P uridylyltransferase	galT	1	1	1	1	1	1	1	1	1	1	1	1	1	1	1	1	1	1	1	1	1	0	0
5.1.3.2	UDP-glucose 4-epimerase	galE	1	1	1	1	1	1	1	1	1	1	1	1	1	1	1	1	1	1	1	1	1	1	1
2.7.7.9	UDP-glucose pyrophosphorylase	galU	1	1	1	1	1	1	1	1	1	1	1	1	1	1	1	1	1	1	1	1	1	1	1
5.4.2.2	phosphoglucomutase	pgm	1	1	1	1	1	1	1	1	1	1	1	1	1	1	1	1	1	1	1	1	1	1	1
-	Glucose permease	glcU	1	1	1	1	1	1	1	1	1	1	1	1	1	1	1	1	1	1	1	1	1	1	1
2.7.1.2	Glucokinase	GK	1	1	1	1	1	1	1	1	1	1	1	1	1	1	1	1	1	1	1	1	1	1	1
Phenotypic profile											Gal - Lac +								Gal - Lac + Glu +	Gal + Glu + Lac +					Gal - Lac - Glu +
Phenotypic profile											Weiss et al. (1983)								El kafsi et al. (2014)	El kafsi et al. (2014)					El kafsi et al. (2014)
