# Supplementary material for: Genomic Characterization of Wild Lactobacillus delbrueckii Strains Reveals Low Diversity but Strong Typicity
Source: Microorganisms. 2024 Mar 2;12(3):512. doi: 10.3390/microorganisms12030512 (PMC10974765; doi:10.3390/microorganisms12030512)
Supplement: Supplementary file 1 [file microorganisms-12-00512-s001.zip › Table S4.xlsx]

## Sheet: Feuil1
Enzyme	Gene	110bR2	110bR5	144bR1	149bR5	155bR2	187BR1	46bR1	73bR5	DSM20072	H14bR1	H15bR1	H19bR1	H23bR3	H24bR3	H28bR3	ND02	CNRZ327	CNRZ333	CRL581	KCCM3417	KCTC3034	KCTC3035	CNRZ226
Proteinase
Cell-envelope proteinase	prtL	KKOAFELE_01268	KEKLFAIC_01258	PDEGMNDN_01248	DIBLEBNC_01222	CGEEPKOF_01208	FMNLNJHI_01591	LJPLOGLM_01249	HDFNBJKD_01290	OOV09574.1	ICJHCFOO_01331	DAACCBKO_01157	0	0	FANCIBHJ_01149	JFGKGJKC_01240	ADQ61106.1	CDR77519.1	CDR80374.1	EPB98635.1	APG69231.1	OOV04691.1	0	0
Peptides transport system
oppD	Aminopeptidases	KKOAFELE_00051	KEKLFAIC_00059	PDEGMNDN_00051	DIBLEBNC_00051	CGEEPKOF_00059	FMNLNJHI_00178	LJPLOGLM_00059	HDFNBJKD_00051		ICJHCFOO_00051	DAACCBKO_00059	HJGNACCD_00059	GAKHONJO_00051	FANCIBHJ_00051	JFGKGJKC_00059	ADQ61352.1		CDR81011.1	G134_RS05800			APG66786.1	CDR84897.1
oppF		KKOAFELE_00052	KEKLFAIC_00058	PDEGMNDN_00052	DIBLEBNC_00052	CGEEPKOF_00058	FMNLNJHI_00177	LJPLOGLM_00058	HDFNBJKD_00052		ICJHCFOO_00052	DAACCBKO_00058	HJGNACCD_00058	GAKHONJO_00052	FANCIBHJ_00052	JFGKGJKC_00058	ADQ61353.1		CDR81010.1	G134_RS05805			APG66785.1	CDR84896.1
oppB		KKOAFELE_00053	KEKLFAIC_00057	PDEGMNDN_00053	DIBLEBNC_00053	CGEEPKOF_00057	FMNLNJHI_00176	LJPLOGLM_00057	HDFNBJKD_00053		ICJHCFOO_00053	DAACCBKO_00057	HJGNACCD_00057	GAKHONJO_00053	FANCIBHJ_00053	JFGKGJKC_00057	ADQ61354.1		CDR81009.1	G134_RS05810			APG66784.1	CDR84895.1
oppC		KKOAFELE_00054	KEKLFAIC_00056	PDEGMNDN_00054	DIBLEBNC_00054	CGEEPKOF_00056	FMNLNJHI_00175	LJPLOGLM_00056	HDFNBJKD_00054		ICJHCFOO_00054	DAACCBKO_00056	HJGNACCD_00056	GAKHONJO_00054	FANCIBHJ_00054	JFGKGJKC_00056	ADQ61355.1		CDR81008.1	G134_RS05820			APG66783.1	CDR84894.1
oppA		KKOAFELE_00055	KEKLFAIC_00055	PDEGMNDN_00055	DIBLEBNC_00055	CGEEPKOF_00055	FMNLNJHI_00174	LJPLOGLM_00055	HDFNBJKD_00055		ICJHCFOO_00055	DAACCBKO_00055	HJGNACCD_00055	GAKHONJO_00055	FANCIBHJ_00055	JFGKGJKC_00055	ADQ61356.1		CDR81007.1	G134_RS05815			APG66782.1	CDR84893.1
Aminopeptidases
Lysine aminopeptidase	pepN	KKOAFELE_01494	KEKLFAIC_01494	PDEGMNDN_01466	DIBLEBNC_01467	CGEEPKOF_01446	FMNLNJHI_00806	LJPLOGLM_01471	HDFNBJKD_01943	OOV10817.1	ICJHCFOO_01586	DAACCBKO_01919	HJGNACCD_01430	GAKHONJO_01500	FANCIBHJ_01918	JFGKGJKC_01499	ADQ61947.1	0	CDR80515.1	EPB99281.1	APG70343.1	OOV03575.1	APG67878.1	WP_035184918.1
aminopeptidase C	pepC	KKOAFELE_01042	KEKLFAIC_01024	PDEGMNDN_00943	DIBLEBNC_00994	CGEEPKOF_00968	FMNLNJHI_00728	LJPLOGLM_01021	HDFNBJKD_00990	OOV10300.1	ICJHCFOO_01118	DAACCBKO_00978	HJGNACCD_01090	GAKHONJO_01060	FANCIBHJ_00908	JFGKGJKC_01014	ADQ61640.1	CDR77942.1	CDR81485.1	EPB98314.1	APG68790.1	OOV05132.1	APG66545.1	WP_003612509.1
Methionine aminopeptidase	pepM	KKOAFELE_01355	KEKLFAIC_01351	PDEGMNDN_01291	DIBLEBNC_01343	CGEEPKOF_01311	FMNLNJHI_00027	LJPLOGLM_01364	HDFNBJKD_01396	OOV10033.1	ICJHCFOO_01480	DAACCBKO_01375	HJGNACCD_01365	GAKHONJO_01366	FANCIBHJ_01368	JFGKGJKC_01380	ADQ60547.1	CDR76952.1	CDR81381.1	EPB99920.1	APG69707.1	OOV04208.1	APG67369.1	WP_003617182.1
Endopeptidases
putative endopeptidase	pepO	KKOAFELE_00828	KEKLFAIC_00701	PDEGMNDN_00700	DIBLEBNC_00718	CGEEPKOF_00715	FMNLNJHI_01413	LJPLOGLM_00766	HDFNBJKD_00828	OOV10898.1	ICJHCFOO_00815	DAACCBKO_00676	HJGNACCD_00808	GAKHONJO_00876	FANCIBHJ_00694	JFGKGJKC_00800	ADQ60261.1	CDR76609.1	CDR79853.1	EPB99610.1	APG70016.1	OOV03903.1	APG67627.1	WP_035183969.1
oligoendopeptidase F	pepF, pepB	KKOAFELE_01666	KEKLFAIC_01665	PDEGMNDN_01656	DIBLEBNC_01658	CGEEPKOF_01640	FMNLNJHI_00860	LJPLOGLM_01678	HDFNBJKD_00373	OOV10868.1	ICJHCFOO_01687	DAACCBKO_01679	HJGNACCD_01663	GAKHONJO_01670	FANCIBHJ_01665	JFGKGJKC_01689	ADQ61892.1	CDR78197.1	CDR80579.1	EPB99255.1	APG70405.1	OOV03517.1	APG67928.1	WP_035185001.1
Dipeptidases
beta-Ala-Xaa dipeptidase	pepV	KKOAFELE_01028	KEKLFAIC_01010	PDEGMNDN_00957	DIBLEBNC_01008	CGEEPKOF_00954	FMNLNJHI_00742	LJPLOGLM_01035	HDFNBJKD_01004	OOV10316.1	ICJHCFOO_01132	DAACCBKO_00992	HJGNACCD_01076	GAKHONJO_01074	FANCIBHJ_00894	JFGKGJKC_01000	ADQ61655.1	CDR77927.1	CDR81470.1	EPB98287.1	APG68776.1	OOV05146.1	APG66522.1	WP_035185640.1
dipeptidase D/A	pepDA	KKOAFELE_00060	KEKLFAIC_00050	PDEGMNDN_00060	DIBLEBNC_00060	CGEEPKOF_00050	FMNLNJHI_00169	LJPLOGLM_00050	HDFNBJKD_00060	OOV09419.1	ICJHCFOO_00060	DAACCBKO_00050	HJGNACCD_00050	GAKHONJO_00060	FANCIBHJ_00060	JFGKGJKC_00050	ADQ61349.1	CDR78228.1	CDR80545.1	EPB99248.1	APG70373.1	OOV03548.1	APG67899.1	WP_035184953.1
Tripeptidases
tripeptide aminopeptidase	pepT	KKOAFELE_01784	KEKLFAIC_01817	PDEGMNDN_01811	DIBLEBNC_01808	CGEEPKOF_01794	FMNLNJHI_01903	LJPLOGLM_01804	HDFNBJKD_01828	OOV09561.1	ICJHCFOO_01805	DAACCBKO_01794	HJGNACCD_01766	GAKHONJO_01777	FANCIBHJ_01802	JFGKGJKC_01804	ADQ61138.1	CDR77534.1	CDR80388.1	EPB98023.1	APG69217.1	OOV04705.1	APG66908.1	WP_035184560.1
Prolyl peptidases
Xaa-Pro dipeptidase	pepQ	KKOAFELE_00352	KEKLFAIC_00322	PDEGMNDN_00321	DIBLEBNC_00352	CGEEPKOF_00353	FMNLNJHI_00699	LJPLOGLM_00316	HDFNBJKD_00307	OOV09990.1	ICJHCFOO_00353	DAACCBKO_00221	HJGNACCD_00352	GAKHONJO_00316	FANCIBHJ_00258	JFGKGJKC_00258	ADQ60594.1	CDR76995.1	CDR80760.1	EPB98876.1	APG69663.1	OOV04251.1	APG67327.1	WP_035183647.1
X-Pro dipeptidyl-peptidase	pepX	KKOAFELE_01773	KEKLFAIC_01808	PDEGMNDN_01797	DIBLEBNC_01799	CGEEPKOF_01783	FMNLNJHI_01894	LJPLOGLM_01793	HDFNBJKD_01814	OOV11162.1	ICJHCFOO_01794	DAACCBKO_01783	HJGNACCD_01755	GAKHONJO_01763	FANCIBHJ_01788	JFGKGJKC_01793	ADQ61419.1	CDR77773.1	CDR81067.1	EPB98849.1	APG68957.1	OOV04966.1	APG66730.1	WP_035184698.1
Xaa-Pro aminopeptidase	pepP	KKOAFELE_00020	KEKLFAIC_00090	PDEGMNDN_00020	DIBLEBNC_00020	CGEEPKOF_00090	FMNLNJHI_00209	LJPLOGLM_00090	HDFNBJKD_00020	OOV09383.1	ICJHCFOO_00020	DAACCBKO_00090	HJGNACCD_00090	GAKHONJO_00020	FANCIBHJ_00020	JFGKGJKC_00090	ADQ61391.1	CDR77744.1	CDR81045.1	EPB98825.1	APG68974.1	OOV04950.1	APG66753.1	WP_004560635.1
Proline aminopeptidase	pepI	KKOAFELE_00527	KEKLFAIC_00468	PDEGMNDN_00467	DIBLEBNC_00467	CGEEPKOF_00463	FMNLNJHI_00523	LJPLOGLM_00527	HDFNBJKD_01323	OOV10435.1	ICJHCFOO_00532	DAACCBKO_01204	HJGNACCD_00576	GAKHONJO_00576	FANCIBHJ_01212	JFGKGJKC_00500	ADQ61776.1	CDR78112.1	CDR80297.1	EPB98206.1	APG70506.1	OOV03415.1	APG68033.1	WP_035185153.1
Proline dipeptidase	pepR	KKOAFELE_00874	KEKLFAIC_00794	PDEGMNDN_00742	DIBLEBNC_00793	CGEEPKOF_00761	FMNLNJHI_01296	LJPLOGLM_00922	HDFNBJKD_00870	OOV10424.1	ICJHCFOO_00521	DAACCBKO_01503	HJGNACCD_00587	GAKHONJO_00587	FANCIBHJ_01494	JFGKGJKC_00511	ADQ61765.1	CDR78099.1	CDR80720.1	EPB98208.1	APG70516.1	OOV03405.1	APG68052.1	WP_035185183.1
