# Supplementary material for: Genomic Characterization of Wild Lactobacillus delbrueckii Strains Reveals Low Diversity but Strong Typicity
Source: Microorganisms. 2024 Mar 2;12(3):512. doi: 10.3390/microorganisms12030512 (PMC10974765; doi:10.3390/microorganisms12030512)
Supplement: Supplementary file 1 [file microorganisms-12-00512-s001.zip › Table S5.xlsx]

## Sheet: Feuil2
Strain		0h	6h	24h		ΔT6-T0	ΔT24-T0
		UFC/g				log10 UFC/g
RCS	Mean	38666.7	655000	1.01833e+06		1.22906	1.42181
	sd	3222.22	46666.7	41111.1		0.0104335	0.0179197
110bR5	Mean	69166.7	880000	1.06833e+06		1.11683	1.2044
	sd	18555.6	113333	48888.9		0.131872	0.0985377
144bR1	Mean	54000	786667	965000		1.16362	1.2527
	sd	3333.33	42222.2	33333.3		0.00641378	0.0128179
46bR1	Mean	67333.3	641667	1.08333e+06		0.983298	1.21159
	sd	10111.1	35555.6	24444.4		0.0385116	0.0525477
149bR5	Mean	71333.3	793333	961667		1.04407	1.1245
	sd	5111.11	94444.4	147778		0.0194091	0.0648333
155bR2	Mean	71833.3	771667	1.06333e+06		1.0265	1.17228
	sd	6777.78	125556	38888.9		0.0997285	0.0559532
73bR5	Mean	69833.3	638333	1160000		0.961304	1.21832
	sd	2777.78	12222.2	116667		0.00952928	0.0252832
H15bR1	Mean	65000	788333	1.11667e+06		1.08119	1.23532
	sd	2333.33	87777.8	15555.6		0.0486928	0.00940201
H19bR1	Mean	57000	743333	1.17667e+06		1.11384	1.31437
	sd	3333.33	74444.4	84444.4		0.017158	0.0170513
H24bR3	Mean	74500	750000	1100000		1.00242	1.17226
	sd	9666.67	103333	66666.7		0.0897901	0.0406328
H28bR3	Mean	66500	626667	1.06667e+06		0.972818	1.20887
	sd	9666.67	101111	88888.9		0.106298	0.0398917
H29bR1	Mean	78666.7	743333	1130000		0.977404	1.16248
	sd	11888.9	87777.8	16666.7		0.088418	0.0677912
110bR2	Mean	64666.7	733333	1.19833e+06		1.05575	1.27129
	sd	9222.22	85555.6	87777.8		0.0541268	0.0703054
H14bR1	Mean	68500	788333	1.11167e+06		1.06221	1.21452
	sd	11000	105556	95555.6		0.0622621	0.0859978
H23bR3	Mean	56166.7	663333	1.11833e+06		1.04987	1.24645
	sd	4444.44	82222.2	77777.8		0.0716394	0.0418607
187BR1	Mean	92000	805000	1330000		0.941136	1.16063
	sd	6333.33	70000	70000		0.00912473	0.0370191
							Moyenne	1.06984	1.29963
							Ecart-type	0.0818509	0.0370478
						RY450
							Moyenne	1.00128	1.19254
							Ecart-type	0.0810517	0.021532
						RY456
							Moyenne
							Ecart-type
						R187
							Moyenne
							Ecart-type
